# Supplementary material for: Undiagnosed Hypertension in a Workplace: The Case of a Logistics Company in Gauteng, South Africa
Source: Healthcare (Basel). 2021 Jul 30;9(8):964. doi: 10.3390/healthcare9080964 (PMC8394589; doi:10.3390/healthcare9080964)
Supplement: Supplementary file 1 [file healthcare-09-00964-s001.zip]

Archive with 1 entries (1 files):
- healthcare-1288326-supplementary.pdf
